# Supplementary material for: Enhancing Protoplast Isolation and Early Cell Division from Cannabis sativa Callus Cultures via Phenylpropanoid Inhibition
Source: Plants (Basel). 2024 Jan 2;13(1):130. doi: 10.3390/plants13010130 (PMC10781014; doi:10.3390/plants13010130)
Supplement: Supplementary file 1 [file plants-13-00130-s001.zip]

Archive with 1 entries (1 files):
- plants-2666046-supplementary.pdf
